# Supplementary material for: Molecular Diagnosis of Leishmaniasis in Spain: Development and Validation of Ready-To-Use Gel-Form Nested and Real-Time PCRs To Detect Leishmania spp
Source: Microbiol Spectr. 2023 Apr 4;11(3):e03354-22. doi: 10.1128/spectrum.03354-22 (PMC10269443; doi:10.1128/spectrum.03354-22)
Supplement: Supplemental file 1 — Data Set S1. Download spectrum.03354-22-s0002.xlsx, XLSX file, 0.04 MB [file spectrum.03354-22-s0002.xlsx]

## Sheet: Data
Data set 1. Raw data. WB, whole blood; BM, bone marrow; FTB, fresh tissue biopsies; FFPE, formalin-fixed paraffin-embedded tissue specimens; F, female; M; male; P, positive; N, negative
Code	Type of sample	Age	Gender	Origin	Origin 2	Leishmania species	rK39	rk39_2	IFAT	IFAT_2	Culture	Culture_2	LnPCR	LnPCR_2	LeishGelPCR	LeishGelPCR_2	Leish-qPCR	Leish-qPCR_2	Case definition (Case=1; Uninfected=2)	Form	Form2	Included_Excluded	IC Ct	Leish Ct	Parasites/reaction	LogPar
1	FTB	70	F	Spain	1	Leishmania sp					N	2	N	2	N	2	N	2	2	LC-C	4	Included	16.32
2	WB	60	F	Unknown	3	Leishmania sp	N	2	N	2	N	2	N	2	N	2	N	2	2	LV-C	2	Included	15.17
3	WB	59	M	Unknown	3	Leishmania sp	N	2	N	2	N	2	N	2	N	2	N	2	2	LV-C	2	Included	15.91
4	FTB	62	M	Unknown	3	Leishmania sp					N	2	N	2	N	2	N	2	2	LC-C	4	Included	13.39
5	WB	47	M	Unknown	3	Leishmania sp	N	2	N	2	N	2	N	2	N	2	N	2	2	LV-C	2	Included	18.01
6	WB	40	M	Spain	1	Leishmania sp	N	2	N	2	N	2	N	2	N	2	N	2	2	LV-C	2	Included	14.89
7	WB	42	M	Romania	2	Leishmania sp	N	2	Not done	3	N	2	N	2	N	2	N	2	2	LV-C	2	Included	15.61
8	WB	72	M	Spain	1	Leishmania sp	N	2	N	2	N	2	N	2	N	2	N	2	2	LV-C	2	Included	16.34
9	BM	72	M	Morocco	2	Leishmania sp					N	2	N	2	N	2	N	2	2	LV-C	2	Included	28.65
10	WB	60	F	Morocco	2	Leishmania sp	N	2	N	2	N	2	N	2	N	2	N	2	2	LV-C	2	Included	14.87
11	WB	55	F	Unknown	3	Leishmania sp	N	2	N	2	N	2	N	2	N	2	N	2	2	LV-C	2	Included	15.28
12	BM	42	M	Spain	1	Leishmania sp					N	2	N	2	N	2	N	2	2	LV-C	2	Included	14.88
13	BM	60	F	Spain	1	Leishmania sp					N	2	P	1	N	2	N	2	1	LV	1	Included	15.53
14	BM	71	M	Spain	1	Leishmania sp					N	2	N	2	N	2	N	2	2	LV-C	2	Included	16.08
15	FTB	56	M	Spain	1	Leishmania sp					N	2	N	2	N	2	N	2	2	LC-C	4	Included	16.9
16	FTB	10	M	Morocco	2	L. major					N	2	P	1	P	1	no sample		1	LC	3	Excluded2
17	WB	51	M	Spain	1	L. infantum	P	1	>160	1	Not done	3	P	1	P	1	P	1	1	LV	1	Included	15.02	30.6	14.9487	1.1746
18	FTB	Unknown	M	Ethiopia	2	Leishmania sp					N	2	P	1	P	1	no sample		1	LC	3	Excluded2
19	WB	21	M	Unknown	3	Leishmania sp	N	2	Not done	3	N	2	N	2	N	2	N	2	2	LV-C	2	Included	18.79
20	WB	79	F	Spain	1	Leishmania sp	N	2	N	2	N	2	N	2	N	2	N	2	2	LV-C	2	Included	16.25
21	FTB	48	M	Spain	1	Leishmania sp					N	2	N	2	N	2	N	2	2	LC-C	4	Included	16.93
22	WB	84	M	Spain	1	Leishmania sp	N	2	N	2	N	2	N	2	N	2	N	2	2	LV-C	2	Included	16.79
23	WB	40	F	Morocco	2	Leishmania sp	P	1	>160	1	P	1	P	1	P	1	P	1	1	LV	1	Included	15.77	32.47	4.11676	0.614555
24	FTB	71	F	Unknown	3	Leishmania sp					N	2	N	2	N	2	N	2	2	LC-C	4	Included	18.63
25	WB	56	M	Cameroon	2	L. infantum	N	2	160	1	N	2	P	1	P	1	P	1	1	LV	1	Included	18.63	35.22	0.617953	-0.209045
26	FTB	44	M	Unknown	3	Leishmania sp					N	2	N	2	N	2	N	2	2	LC-C	4	Included	13.2
27	WB	69	M	Spain	1	Leishmania sp	N	2	Not done	3	N	2	N	2	N	2	N	2	2	LV-C	2	Included	14.95
28	WB	63	M	Unknown	3	Leishmania sp	N	2	N	2	N	2	N	2	N	2	N	2	2	LV-C	2	Included	19.25
29	FTB	32	M	Unknown	3	L. major					P	1	P	1	P	1	P	1	1	LC	3	Included	18.38	33.2	2.48844	0.395927
30	WB	54	F	Unknown	3	Leishmania sp	N	2	N	2	N	2	N	2	N	2	N	2	2	LV-C	2	Included	17.66
31	WB	30	M	Unknown	3	Leishmania sp	N	2	N	2	N	2	N	2	N	2	N	2	2	LV-C	2	Included	16.61
32	WB	51	M	Morocco	2	L. infantum	N	2	Not done	3	N	2	P	1	P	1	P	1	1	LV	1	Included	16.42	38.97	0.0465441	-1.33214
33	BM	56	M	Unknown	3	Leishmania sp					N	2	P	1	P	1	P	1	1	LV	1	Included	14.01	25.15	640.956	2.80683
34	FTB	51	M	Spain	1	Leishmania sp					N	2	P	1	P	1	no sample		1	LC	3	Excluded2
35	WB	62	M	Spain	1	Leishmania sp	P	1	80	1	N	2	N	2	N	2	N	2	2	LV-C	2	Excluded1	15.22
36	BM	27	M	Unknown	3	Leishmania sp					N	2	N	2	N	2	N	2	2	LV-C	2	Included	13.69
37	BM	63	F	Spain	1	Leishmania sp					N	2	N	2	N	2	N	2	2	LV-C	2	Included	15.5
38	FTB	12	M	Spain	1	Leishmania sp					N	2	N	2	N	2	N	2	2	LC-C	4	Included	16.91
39	LNA	51	M	Morocco	2	L. infantum					N	2	P	1	P	1	P	1	1	LV	1	Included	14.88	20.65	14273.7	4.15454
40	PB	73	F	Spain	1	L. infantum					P	1	P	1	P	1	P	1	1	LV	1	Included	13.36	22.63	3643.72	3.56155
41	WB	37	M	Spain	1	Leishmania sp	N	2	N	2	N	2	N	2	N	2	N	2	2	LV-C	2	Included	17.2
42	FTB	3	F	Morocco	2	Leishmania sp					P	1	P	1	P	1	P	1	1	LC	3	Included	13.5	29.53	31.265	1.49506
43	FTB	18	F	Unknown	3	L. major					P	1	P	1	P	1	P	1	1	LC	3	Included	14.11	31.96	5.85188	0.767296
44	WB	42	M	Spain	1	Leishmania sp	P	1	Not done	3	P	1	P	1	P	1	P	1	1	LV	1	Included	16.14	31.99	5.73206	0.758311
45	WB	50	M	Spain	1	Leishmania sp	P	1	160	1	N	2	P	1	P	1	P	1	1	LV	1	Included	17.38	34.83	0.808643	-0.0922432
46	BM	61	F	Spain	1	Leishmania sp	N	2			N	2	N	2	N	2	N	2	2	LV-C	2	Included	15.7
47	BM	75	M	Spain	1	Leishmania sp					N	2	N	2	N	2	N	2	2	LV-C	2	Included	13.12
48	FFPE	34	M	Spain	1	Leishmania sp					Not done	3	N	2	N	2	N	2	2	LC-C	4	Included	22.27
49	FTB	61	F	Spain	1	Leishmania sp					N	2	N	2	N	2	N	2	2	LC-C	4	Included	17.29
50	BM	56	M	Unknown	3	Leishmania sp					N	2	N	2	N	2	N	2	2	LV-C	2	Included	13
51	BM	70	M	Spain	1	Leishmania sp	N	2			N	2	N	2	N	2	N	2	2	LV-C	2	Included	17.39
52	FTB	4	M	Unknown	3	L. major					Contaminated	2	P	1	P	1	P	1	1	LC	3	Included	16.46	42.28	0.00474843	-2.32345
53	BM	30	M	Unknown	3	Leishmania sp					N	2	N	2	N	2	P	1	2	LV-C	2	Included	18.61	37.04	0.17615	-0.754118
54	WB	71	F	Unknown	3	Leishmania sp	N	2	N	2	N	2	N	2	N	2	N	2	2	LV-C	2	Included	17.15
55	WB	39	M	Colombia	2	Leishmania sp	N	2	N	2	N	2	N	2	N	2	N	2	2	LV-C	2	Included	18.18
56	WB	1	M	Spain	1	Leishmania sp	N	2	N	2	N	2	N	2	N	2	N	2	2	LV-C	2	Included	15.88
57	FTB	55	M	Unknown	3	L. braziliensis					Contaminated	2	P	1	P	1	P	1	1	LC	3	Included	14.81	28.6	59.3724	1.77358
58	FTB	27	M	Spain	1	Leishmania sp					N	2	N	2	N	2	N	2	2	LC-C	4	Included	13.47
59	BM	64	F	Spain	1	Leishmania sp					N	2	N	2	N	2	N	2	2	LV-C	2	Included	15.44
60	WB	80	M	Spain	1	Leishmania sp	P	1	160	1	N	2	P	1	P	1	N	2	1	LV	1	Included	16.23
61	BM	69	F	Spain	1	L. infantum					N	2	P	1	P	1	P	1	1	LV	1	Included	13.63	23.26	2359.75	3.37287
62	WB	38	M	Spain	1	Leishmania sp	N	2	40	2	N	2	P	1	P	1	P	1	1	LV	1	Included	20.35	33.03	2.79795	0.44684
63	BM	38	M	Spain	1	Leishmania sp					N	2	N	2	N	2	N	2	2	LV-C	2	Included	14.51
64	BM	62	M	Unknown	3	Leishmania sp	P	1			P	1	P	1	P	1	no sample		1	LV	1	Excluded2
65	FTB	71	M	Spain	1	Leishmania sp					N	2	N	2	N	2	N	2	2	LC-C	4	Included	14.46
66	BM	66	M	Spain	1	Leishmania sp					P	1	P	1	P	1	P	1	1	LV	1	Included	13.76	29.24	38.1866	1.58191
67	BM	40	M	Romania	2	L. infantum					N	2	P	1	P	1	P	1	1	LV	1	Included	16.98	28.34	71.0318	1.85145
68	WB	40	M	Romania	2	L. infantum	P	1	>160	1	N	2	P	1	P	1	P	1	1	LV	1	Included	18.77	31.3	9.22486	0.96496
69	BM	57	M	Spain	1	Leishmania sp					N	2	N	2	N	2	N	2	2	LV-C	2	Included	15.71
70	BM	38	M	Spain	1	Leishmania sp					N	2	P	1	P	1	P	1	1	LV	1	Included	16.71	31.61	7.44933	0.872117
71	BM	87	M	Spain	1	Leishmania sp					N	2	N	2	N	2	N	2	2	LV-C	2	Included	15.36
72	BM	69	M	Spain	1	Leishmania sp					N	2	N	2	N	2	N	2	2	LV-C	2	Included	16.18
73	BM	36	M	Unknown	3	Leishmania sp					N	2	N	2	N	2	N	2	2	LV-C	2	Included	16.45
74	FFPE	39	M	Unknown	3	Leishmania sp					Not done	3	N	2	N	2	N	2	2	LC-C	4	Included	15.26
75	WB	58	M	Spain	1	Leishmania sp	N	2	Not done	3	N	2	N	2	N	2	N	2	2	LV-C	2	Included	18.15
76	FTB	87	F	Spain	1	Leishmania sp					N	2	N	2	N	2	N	2	2	LC-C	4	Included	14.62
77	WB	39	M	Spain	1	Leishmania sp	N	2	N	2	N	2	N	2	N	2	N	2	2	LV-C	2	Included	14.53
78	WB	59	F	Spain	1	Leishmania sp	N	2	160	1	N	2	N	2	N	2	N	2	2	LV-C	2	Included	16.4
79	WB	4	M	Unknown	3	Leishmania sp	N	2	N	2	N	2	N	2	N	2	N	2	2	LV-C	2	Included	17.24
80	FTB	59	M	Spain	1	Leishmania sp					N	2	N	2	N	2	N	2	2	LC-C	4	Included	13.55
81	WB	16	M	Spain	1	Leishmania sp	P	1	160	1	N	2	P	1	P	1	P	1	1	LV	1	Included	14.52	26.87	195.751	2.2917
82	WB	72	M	Spain	1	Leishmania sp	N	2	N	2	N	2	N	2	N	2	N	2	2	LV-C	2	Included	15.53
83	FTB	0.5	F	Spain	1	Leishmania sp					N	2	N	2	N	2	N	2	2	LC-C	4	Included	12.61
84	FTB	0.5	F	Spain	1	Leishmania sp					N	2	N	2	N	2	N	2	2	LC-C	4	Included	20.94
85	WB	69	M	Spain	1	Leishmania sp	N	2	N	2	N	2	N	2	N	2	N	2	2	LV-C	2	Included	16.29
86	FTB	39	M	Spain	1	Leishmania sp					N	2	N	2	N	2	N	2	2	LC-C	4	Included	15.46
87	WB	57	M	Unknown	3	Leishmania sp	N	2	N	2	N	2	N	2	N	2	N	2	2	LV-C	2	Included	17.29
88	BM	34	M	Spain	1	Leishmania sp					N	2	N	2	N	2	N	2	2	LV-C	2	Included	14.8
89	FFPE	71	M	Spain	1	Leishmania sp					Not done	3	N	2	N	2	N	2	2	LC-C	4	Included	17.66
90	BM	57	M	Spain	1	Leishmania sp					N	2	N	2	N	2	N	2	2	LV-C	2	Included	15.24
91	BM	70	M	Spain	1	Leishmania sp					N	2	N	2	N	2	N	2	2	LV-C	2	Included	16.36
92	LNA	76	M	Spain	1	Leishmania sp					N	2	N	2	N	2	N	2	2	LV-C	2	Included	12.87
93	WB	34	M	Spain	1	Leishmania sp	N	2	Not done	3	N	2	N	2	N	2	N	2	2	LV-C	2	Included	16.48
94	FTB	4	M	Morocco	2	L. major					N	2	P	1	P	1	P	1	1	LC	3	Included	14.1	34.59	0.954189	-0.0203654
95	FTB	62	F	Unknown	3	L. major					P	1	P	1	P	1	P	1	1	LC	3	Included	14.72	29.11	41.7681	1.62084
96	FTB	62	F	Unknown	3	L. major					P	1	P	1	P	1	P	1	1	LC	3	Included	14.46	31.8	6.53453	0.815214
97	FTB	62	M	Spain	1	L. infantum					P	1	P	1	P	1	P	1	1	LC	3	Included	15.72	28.3	73.0184	1.86343
98	WB	65	M	Spain	1	Leishmania sp	N	2	N	2	N	2	N	2	N	2	N	2	2	LV-C	2	Included	17.09
99	BM	44	F	Spain	1	Leishmania sp					N	2	N	2	N	2	N	2	2	LV-C	2	Included	15.21
100	WB	41	F	Unknown	3	Leishmania sp	P	1	160	1	N	2	P	1	P	1	P	1	1	LV	1	Included	15.4	27.27	148.562	2.17191
101	BM	31	M	Unknown	3	Leishmania sp					N	2	N	2	N	2	N	2	2	LV-C	2	Included	17.15
102	WB	42	M	Spain	1	Leishmania sp	P	1	160	1	N	2	P	1	P	1	P	1	1	LV	1	Included	15.44	25.67	447.809	2.65109
103	FTB	66	M	Spain	1	Leishmania sp					N	2	N	2	N	2	N	2	2	LC-C	4	Included	18.53
104	WB	43	F	Spain	1	Leishmania sp	N	2	N	2	N	2	N	2	N	2	N	2	2	LV-C	2	Included	14.63
105	WB	13	M	Unknown	3	Leishmania sp	N	2	N	2	N	2	N	2	N	2	N	2	2	LV-C	2	Included	17.01
106	BM	1	F	Unknown	3	L. infantum					Not done	3	P	1	P	1	P	1	1	LV	1	Included	15.2	27.22	153.774	2.18688
107	WB	39	F	Spain	1	Leishmania sp	N	2	N	2	N	2	N	2	N	2	N	2	2	LV-C	2	Included	18.25
108	BM	53	M	China	2	Leishmania sp					N	2	N	2	N	2	N	2	2	LV-C	2	Included	14
109	FTB	63	M	Unknown	3	Leishmania sp					N	2	P	1	P	1	P	1	1	LC	3	Included	15.69	36.5	0.255627	-0.592393
110	FTB	82	M	Spain	1	Leishmania sp					N	2	N	2	N	2	N	2	2	LC-C	4	Included	17.01
111	FTB	43	M	Spain	1	Leishmania sp					N	2	N	2	N	2	N	2	2	LC-C	4	Included	19.58
112	FTB	85	M	Spain	1	Leishmania sp					N	2	N	2	N	2	P	1	2	LC-C	4	Included	18.06	39.07	0.0434426	-1.36208
113	WB	15	M	Spain	1	Leishmania sp	N	2	N	2	N	2	N	2	N	2	N	2	2	LV-C	2	Included	15.05
114	BM	74	M	Spain	1	Leishmania sp					N	2	N	2	N	2	N	2	2	LV-C	2	Included	14.85
115	WB	64	M	Spain	1	Leishmania sp	N	2	N	2	N	2	N	2	N	2	N	2	2	LV-C	2	Included	15.09
116	FFPE	40	M	Spain	1	Leishmania sp					Not done	3	P	1	P	1	P	1	1	LC	3	Included	18.79	35.58	0.482102	-0.316861
117	BM	13	M	Unknown	3	Leishmania sp	N	2			N	2	N	2	N	2	N	2	2	LV-C	2	Included	16.52
118	WB	49	M	Spain	1	Leishmania sp	N	2	N	2	N	2	N	2	N	2	N	2	2	LV-C	2	Included	16.07
119	FTB	33	F	Unknown	3	Leishmania sp					N	2	N	2	N	2	N	2	2	LC-C	4	Included	15.43
120	WB	50	F	Unknown	3	Leishmania sp	N	2	N	2	N	2	N	2	N	2	N	2	2	LV-C	2	Included	16.46
121	BM	11	F	Spain	1	Leishmania sp					N	2	N	2	N	2	N	2	2	LV-C	2	Included	15.86
122	WB	0.75	M	Spain	1	Leishmania sp	N	2	Not done	3	N	2	N	2	N	2	N	2	2	LV-C	2	Included	17.24
123	WB	70	F	Spain	1	Leishmania sp	N	2	N	2	N	2	N	2	N	2	N	2	2	LV-C	2	Included	15.64
124	WB	50	M	Spain	1	Leishmania sp	N	2	N	2	N	2	N	2	N	2	N	2	2	LV-C	2	Included	17.16
125	BM	45	F	Spain	1	Leishmania sp					N	2	N	2	N	2	N	2	2	LV-C	2	Included	19.89
126	WB	51	M	Unknown	3	Leishmania sp	N	2	>160	1	P	1	P	1	P	1	P	1	1	LV	1	Included	17.21	32.47	4.11676	0.614555
127	BM	3	M	Unknown	3	Leishmania sp	N	2			N	2	N	2	N	2	N	2	2	LV-C	2	Included	19.69
128	WB	40	F	Spain	1	Leishmania sp	P	1	Not done	3	P	1	P	1	P	1	P	1	1	LV	1	Included	17.34	33.94	1.49384	0.174304
129	BM	0.916438	F	Unknown	3	Leishmania sp	N	2			N	2	N	2	N	2	N	2	2	LV-C	2	Included	16.09
130	FTB	46	F	Spain	1	Leishmania sp					N	2	N	2	N	2	N	2	2	LC-C	4	Included	18.8
131	BM	50	F	Unknown	3	Leishmania sp	N	2			N	2	N	2	N	2	N	2	2	LV-C	2	Included	15.7
132	FTB	43	M	Spain	1	Leishmania sp					N	2	P	1	P	1	P	1	1	LC	3	Included	13.73	32.95	2.95665	0.4708
133	BM	66	F	Spain	1	Leishmania sp					Not done	3	N	2	N	2	N	2	2	LV-C	2	Included	16.28
134	BM	48	F	Spain	1	Leishmania sp					Not done	3	N	2	N	2	N	2	2	LV-C	2	Included	15.65
135	WB	88	F	Unknown	3	Leishmania sp	N	2	N	2	N	2	N	2	N	2	N	2	2	LV-C	2	Included	17.68
136	WB	67	M	Spain	1	Leishmania sp	N	2	N	2	N	2	N	2	N	2	N	2	2	LV-C	2	Included	16.84
137	WB	69	F	Unknown	3	Leishmania sp	N	2	N	2	N	2	N	2	N	2	N	2	2	LV-C	2	Included	18.21
138	FTB	73	F	Spain	1	Leishmania sp					N	2	N	2	N	2	N	2	2	LC-C	4	Included	18.29
139	BM	70	F	Spain	1	Leishmania sp					N	2	N	2	N	2	N	2	2	LV-C	2	Included	15.24
140	WB	61	M	Spain	1	Leishmania sp	N	2	N	2	N	2	N	2	N	2	N	2	2	LV-C	2	Included	15.79
141	FTB	90	M	Spain	1	Leishmania sp					N	2	N	2	N	2	N	2	2	LC-C	4	Included	16.28
142	WB	24	F	Spain	1	Leishmania sp	N	2	N	2	N	2	N	2	N	2	N	2	2	LV-C	2	Included	14.77
143	FTB	83	F	Unknown	3	Leishmania sp					N	2	N	2	N	2	N	2	2	LC-C	4	Included	13.2
144	BM	52	M	Unknown	3	L. infantum					N	2	P	1	P	1	P	1	1	LV	1	Included	17.63	26.39	272.558	2.43546
145	WB	52	M	Unknown	3	L. infantum	P	1	>160	1	N	2	P	1	P	1	P	1	1	LV	1	Included	20.87	30.79	13.1129	1.1177
146	FTB	75	F	Spain	1	Leishmania sp					N	2	N	2	N	2	N	2	2	LC-C	4	Included	19.87
147	FTB	3	F	Spain	1	L. infantum					P	1	P	1	P	1	P	1	1	LC	3	Included	13.14	22.73	3400.92	3.5316
148	BM	55	F	Spain	1	Leishmania sp					Not done	3	N	2	N	2	N	2	2	LV-C	2	Included	13.88
149	FFPE	48	F	Spain	1	Leishmania sp					Not done	3	P	1	P	1	P	1	1	LC	3	Included	22.29	37.22	0.155587	-0.808026
150	WB	42	F	Spain	1	Leishmania sp	P	1	>160	1	N	2	P	1	P	1	P	1	1	LV	1	Included	15.47	32.94	2.97711	0.473795
151	FTB	54	F	Spain	1	Leishmania sp					N	2	P	1	P	1	P	1	1	LC	3	Included	12.78	19.01	44228.5	4.6457
152	BM	75	F	Spain	1	Leishmania sp					P	1	P	1	P	1	P	1	1	LV	1	Included	15.15	22.62	3668.94	3.56454
153	BM	36	M	Unknown	3	Leishmania sp					P	1	P	1	P	1	P	1	1	LV	1	Included	15.04	24.32	1136.07	3.05541
154	BM	42	F	Spain	1	Leishmania sp					P	1	P	1	P	1	P	1	1	LV	1	Included	13.61	30.62	14.7439	1.16861
155	FTB	8	M	Unknown	3	L. major					N	2	P	1	P	1	P	1	1	LC	3	Included	15.9	31.72	6.90515	0.839173
156	FTB	7	M	Unknown	3	Leishmania sp					Not done	3	P	1	P	1	no sample		1	LC	3	Excluded2
157	FFPE	8	F	Spain	1	Leishmania sp					Not done	3	P	1	P	1	P	1	1	LC	3	Included	18.07	36.61	0.236953	-0.625337
158	BM	74	F	Spain	1	Leishmania sp					Not done	3	P	1	P	1	P	1	1	LV	1	Included	15.55	35.85	0.400199	-0.397724
159	WB	50	M	Spain	1	Leishmania sp	P	1	>160	1	N	2	P	1	P	1	P	1	1	LV	1	Included	15.75	30.05	21.8435	1.33932
160	WB	51	M	Spain	1	Leishmania sp	P	1	>160	1	P	1	P	1	P	1	P	1	1	LV	1	Included	14.44	27.39	136.763	2.13597
161	BM	43	M	Spain	1	L. infantum					P	1	P	1	P	1	P	1	1	LV	1	Included	13.92	31.5	8.0364	0.905061
162	FTB	68	F	Spain	1	L. infantum					N	2	P	1	P	1	P	1	1	LC	3	Included	11.89	19.88	24274.2	4.38515
163	WB	83	M	Spain	1	L. infantum	N	2	80	1	P	1	P	1	P	1	P	1	1	LV	1	Included	15.11	21.84	6282.65	3.79814
164	WB	4	F	Spain	1	Leishmania sp	P	1	Not done	3	N	2	P	1	N	2	P	1	1	LV	1	Included	17.49	37.74	0.108702	-0.963762
165	BM	63	M	Unknown	3	Leishmania sp					N	2	P	1	P	1	P	1	1	LV	1	Included	17.32	32.65	3.63619	0.560647
166	WB	63	M	Unknown	3	Leishmania sp	P	1	160	1	N	2	P	1	P	1	P	1	1	LV	1	Included	16.87	33.11	2.64778	0.422881
167	WB	2	M	Spain	1	Leishmania sp	P	1	>160	1	N	2	P	1	P	1	P	1	1	LV	1	Included	17.68	33.19	2.50566	0.398922
168	WB	<1	F	Spain	1	Leishmania sp	P	1	160	1	N	2	P	1	P	1	P	1	1	LV	1	Included	16.54	38.8	0.0523333	-1.28122
169	BM	66	M	Spain	1	Leishmania sp					N	2	P	1	P	1	P	1	1	LV	1	Included	26.22	29	45.0597	1.65379
170	BM	41	M	Dominican Republic	2	Leishmania sp					N	2	P	1	P	1	P	1	1	LV	1	Included	14.76	26	356.666	2.55226
171	WB	63	M	Unknown	3	Leishmania sp	N	2	N	2	N	2	P	1	P	1	P	1	1	LV	1	Included	20.99	36.93	0.190032	-0.721174
172	BM	46	M	Spain	1	L. infantum					N	2	P	1	P	1	P	1	1	LV	1	Included	12.56	17.48	127035	5.10392
173	WB	55	F	Spain	1	Leishmania sp	P	1	>160	1	N	2	P	1	P	1	P	1	1	LV	1	Included	19.8	30.27	18.7687	1.27344
174	FTB	35	M	Spain	1	Leishmania sp					P	1	P	1	P	1	P	1	1	LC	3	Included	14.01	23.69	1754.22	3.24409
175	BM	32	M	Spain	1	L. infantum					N	2	P	1	P	1	P	1	1	LV	1	Included	15.11	33.55	1.95481	0.291105
176	WB	36	M	Spain	1	Leishmania sp	P	1	80	1	P	1	P	1	P	1	P	1	1	LV	1	Included	19.26	31.01	11.2671	1.05181
177	WB	28	M	Spain	1	Leishmania sp	P	1	>160	1	P	1	P	1	P	1	P	1	1	LV	1	Included	17.55	27.93	94.2418	1.97424
178	BM	36	M	Spain	1	Leishmania sp					P	1	P	1	P	1	P	1	1	LV	1	Included	15.31	24.4	1075.09	3.03145
179	BM	29	M	Spain	1	Leishmania sp					N	2	P	1	P	1	P	1	1	LV	1	Included	16.86	22.76	3331.28	3.52261
180	BM	27	M	Spain	1	Leishmania sp					N	2	P	1	P	1	P	1	1	LV	1	Included	16.68	25.75	423.774	2.62713
181	FTB	55	F	Unknown	3	Leishmania sp					N	2	P	1	P	1	P	1	1	LC	3	Included	20.89	28.13	82.1005	1.91435
182	WB	40	F	Spain	1	Leishmania sp	P	1	>160	1	Not done	3	P	1	P	1	P	1	1	LV	1	Included	17.84	29.53	31.265	1.49506
183	WB	42	M	Spain	1	Leishmania sp	P	1	Not done	3	N	2	P	1	P	1	P	1	1	LV	1	Included	17.3	35.77	0.422898	-0.373765
184	WB	30	M	Spain	1	Leishmania sp	P	1	Not done	3	N	2	P	1	P	1	P	1	1	LV	1	Included	18.88	37.19	0.158839	-0.799042
185	WB	16	M	Spain	1	Leishmania sp	N	2	Not done	3	N	2	P	1	P	1	P	1	1	LV	1	Included	13.34	34.23	1.22307	0.0874513
186	FFPE	9	F	Spain	1	Leishmania sp					Not done	3	P	1	P	1	P	1	1	LC	3	Included	18.73	34.29	1.1735	0.0694819
187	BM	54	M	Unknown	3	Leishmania sp					N	2	P	1	P	1	P	1	1	LV	1	Included	17.81	23.63	1828.33	3.26205
188	BM	30	M	Spain	1	Leishmania sp					N	2	P	1	P	1	P	1	1	LV	1	Included	14.34	38.71	0.0556842	-1.25427
189	FTB	60	F	Spain	1	Leishmania sp					Not done	3	P	1	P	1	P	1	1	LC	3	Included	17.54	37.03	0.177369	-0.751123
190	WB	16	M	Spain	1	Leishmania sp	P	1	>160	1	N	2	P	1	P	1	P	1	1	LV	1	Included	13.25	30.87	12.4091	1.09374
191	WB	48	M	Spain	1	Leishmania sp	P	1	>160	1	P	1	P	1	P	1	P	1	1	LV	1	Included	15.65	31.29	9.28869	0.967954
192	WB	58	M	Spain	1	Leishmania sp	P	1	>160	1	Not done	3	P	1	P	1	P	1	1	LV	1	Included	17.78	33.75	1.70297	0.231207
193	WB	52	M	Spain	1	Leishmania sp	P	1	>160	1	Not done	3	P	1	P	1	P	1	1	LV	1	Included	17.7	35.98	0.365883	-0.436658
194	FTB	59	F	Unknown	3	Leishmania sp					Not done	3	P	1	P	1	P	1	1	LC	3	Included	16.69	33.36	2.22848	0.348008
195	FTB	62	M	Spain	1	Leishmania sp					Not done	3	P	1	P	1	P	1	1	LC	3	Included	13.15	35.81	0.411392	-0.385744
196	FTB	61	F	United Kingdom	2	Leishmania sp					Not done	3	P	1	P	1	P	1	1	LC	3	Included	11.98	25.66	450.908	2.65409
197	FTB	65	M	Unknown	3	L. infantum					Not done	3	P	1	P	1	no sample		1	LC	3	Excluded2
198	FTB	50	F	Unknown	3	L. braziliensis					Not done	3	P	1	P	1	no sample		1	LC	3	Excluded2
199	WB	41	M	Spain	1	Leishmania sp	N	2	>160	1	Not done	3	P	1	P	1	P	1	1	LV	1	Included	17.66	28.98	45.6855	1.65978
200	WB	41	M	Spain	1	Leishmania sp	P	1	Not done	3	Not done	3	P	1	P	1	P	1	1	LV	1	Included	18.26	28.01	89.1835	1.95028
